# Supplementary material for: Development of a Food-Based Diet Quality Scale for Brazilian Schoolchildren Using Item Response Theory
Source: Nutrients. 2021 Sep 12;13(9):3175. doi: 10.3390/nu13093175 (PMC8469312; doi:10.3390/nu13093175)
Supplement: Supplementary file 1 [file nutrients-13-03175-s001.zip]

Archive with 1 entries (1 files):
- nutrients-1369423-supplementary.pdf
